# Supplementary material for: Bioturbation by the Ghost Shrimp Lepidophthalmus louisianensis Increases Petroleum Hydrocarbon Degradation for Coastal Sediments in Mildly Oiled Mesocosms
Source: Microorganisms. 2026 Mar 19;14(3):695. doi: 10.3390/microorganisms14030695 (PMC13029532; doi:10.3390/microorganisms14030695)
Supplement: Supplementary file 1 [file microorganisms-14-00695-s001.zip]

Archive with 1 entries (1 files):
- microorganisms-4081226-supplementary.xlsx
