# Supplementary material for: Bioturbation by the Ghost Shrimp Lepidophthalmus louisianensis Increases Petroleum Hydrocarbon Degradation for Coastal Sediments in Mildly Oiled Mesocosms
Source: Microorganisms. 2026 Mar 19;14(3):695. doi: 10.3390/microorganisms14030695 (PMC13029532; doi:10.3390/microorganisms14030695)
Supplement: Supplementary file 1 [file microorganisms-14-00695-s001.zip › microorganisms-4081226-supplementary.xlsx]

## Sheet: Sheet1
Table S1. Tukey HSD / Tukey Kramer
Pair	Difference	SE	Q	Lower CI	Upper CI	Critical Mean	p-value
GS SUB - GS+O SUB	5.5385	0.4279	12.9434	3.5343	7.5426	2.0042	6.916e-08
GS SUB - O SUB	1.1517	0.4997	2.3048	-1.1887	3.492	2.3404	0.7288
GS SUB - NS+NO SUB	0.03633	0.4997	0.07271	-2.304	2.3767	2.3404	1
GS SUB - GS SUR	0.06533	0.4997	0.1308	-2.275	2.4057	2.3404	1
GS SUB -GS+O SUR	7.1864	0.4561	15.7547	5.05	9.3229	2.1365	1.498e-09
GS SUB - O SUB	2.8417	0.4279	6.641	0.8375	4.8458	2.0042	0.001963
GS SUB - NS+NO SUB	0.1247	0.4997	0.2495	-2.2157	2.465	2.3404	1
GS+O SUB - O SUB	4.3868	0.5161	8.5004	1.9697	6.8039	2.4171	7.93e-05
GS+O SUB - NS+NO SUB	5.5748	0.5161	10.8025	3.1577	7.9919	2.4171	1.779e-06
GS+O SUB - GS SUR	5.4731	0.5161	10.6055	3.056	7.8903	2.4171	2.434e-06
GS+O SUB - GS+O SUR	1.6479	0.474	3.4764	-0.5723	3.8682	2.2203	0.2599
GS+O SUB -O SUR	2.6968	0.4469	6.0341	0.6035	4.7901	2.0933	0.005553
GS+O SUB - NS+NO SUR	5.6631	0.5161	10.9736	3.246	8.0803	2.4171	1.358e-06
O SUB - NS+NO SUB	1.188	0.577	2.059	-1.5144	3.8904	2.7024	0.8222
O SUB -GS SUR	1.0863	0.577	1.8828	-1.6161	3.7888	2.7024	0.8778
O SUB - GS+O SUR	6.0347	0.5397	11.1813	3.5069	8.5626	2.5279	9.806e-07
O SUB -O SUR	1.69	0.5161	3.2748	-0.7271	4.1071	2.4171	0.3257
O SUB - NS+NO SUR	1.2763	0.577	2.2121	-1.4261	3.9788	2.7024	0.7658
NS+NO SUB - GS SUR	0.1017	0.577	0.1762	-2.6008	2.8041	2.7024	1
NS+NO SUB - GS+O SUR	7.2227	0.5397	13.3825	4.6949	9.7506	2.5279	3.682e-08
NS+NO SUB - O SUR	2.878	0.5161	5.5768	0.4609	5.2951	2.4171	0.01198
NS+NO SUB - NS+NO SUR	0.08833	0.577	0.1531	-2.6141	2.7908	2.7024	1
GS SUR - GS+O SUR	7.1211	0.5397	13.1941	4.5932	9.649	2.5279	4.818e-08
GS SUR - O SUR	2.7763	0.5161	5.3798	0.3592	5.1935	2.4171	0.01657
GS SUR - NS+NO, SUR	0.19	0.577	0.3293	-2.5124	2.8924	2.7024	1
GS+O SUR - O. SUR	4.3447	0.474	9.1654	2.1245	6.565	2.2203	2.574e-05
GS+O SUR - NS+NO SUR	7.3111	0.5397	13.5462	4.7832	9.839	2.5279	2.92e-08
O SUR - NA+NO SUR	2.9663	0.5161	5.748	0.5492	5.3835	2.4171	0.009001
